# Supplementary material for: Does Personality Modulate the Sensitivity to Contaminants? A Case Study with Cadmium and Caffeine
Source: Toxics. 2025 Feb 21;13(3):147. doi: 10.3390/toxics13030147 (PMC11946569; doi:10.3390/toxics13030147)
Supplement: Supplementary file 1 [file toxics-13-00147-s001.zip]

Archive with 1 entries (1 files):
- toxics-3478232-supplementary.pdf
